# Supplementary material for: Individualized versus Standardized Risk Assessment in Patients at High Risk for Adverse Drug Reactions (The IDrug Randomized Controlled Trial)–Never Change a Running System?
Source: Pharmaceuticals (Basel). 2021 Oct 18;14(10):1056. doi: 10.3390/ph14101056 (PMC8538435; doi:10.3390/ph14101056)
Supplement: Supplementary file 1 [file pharmaceuticals-14-01056-s001.zip]

Archive with 1 entries (1 files):
- pharmaceuticals-1403645-supplementary.pdf
